# Supplementary material for: Moderate–Vigorous Physical Activity and Clinical Outcomes in Adults with Nondialysis Chronic Kidney Disease
Source: J Clin Med. 2021 Jul 29;10(15):3365. doi: 10.3390/jcm10153365 (PMC8347400; doi:10.3390/jcm10153365)
Supplement: Supplementary file 1 [file jcm-10-03365-s001.zip]

Archive with 1 entries (1 files):
- jcm-1278988-supplementary.pdf
